# Supplementary material for: In Utero Exposure to Persistent Organic Pollutants and Childhood Lipid Levels
Source: Metabolites. 2021 Sep 28;11(10):657. doi: 10.3390/metabo11100657 (PMC8540619; doi:10.3390/metabo11100657)
Supplement: Supplementary file 1 [file metabolites-11-00657-s001.zip]

Archive with 2 entries (2 files):
- Figure S1.pdf
- Supplemental Tables_EI.pdf
